# Supplementary material for: Three-Dimensional-QSAR and Relative Binding Affinity Estimation of Focal Adhesion Kinase Inhibitors
Source: Molecules. 2023 Feb 2;28(3):1464. doi: 10.3390/molecules28031464 (PMC9919860; doi:10.3390/molecules28031464)
Supplement: Supplementary file 1 [file molecules-28-01464-s001.zip]

Archive with 1 entries (1 files):
- molecules-2071402-supplementary.pdf
